# Supplementary material for: Antimicrobial Resistance Profile of Urinary Bacterial Isolates from Hospitalized Companion Dogs Reveals a Potential Public Health Risk in South Korea
Source: Vet Sci. 2026 Jan 10;13(1):70. doi: 10.3390/vetsci13010070 (PMC12846553; doi:10.3390/vetsci13010070)
Supplement: Supplementary file 1 [file vetsci-13-00070-s001.zip › Supplementary Tables.xlsx]

## Sheet: Table S1
Table S1. Primer sequences used are listed
Genes	Primers	Sequences (5’ > 3’)	Product size (bp)
blaKPC	Forward	TCGCTAAACTCGAACAGG	785
	Reverse	TTACTGCCCGTTGACGCCCAATCC
blaNDM-1	Forward	GGTTTGGCGATCTGGTTTTC	621
	Reverse	CGGAATGGCTCATCACGATC
blaIMP	Forward	GAAGGCGTTTATGTTCATAC	587
	Reverse	GTACGTTTCAAGAGTGATGC
blaVIM	Forward	GTTTGGTCGCATATCGCAAC	389
	Reverse	AATGCGCAGCACCAGGATAG

## Sheet: Table S2
Table S2. Antibiotic resistance profiles for total Gram-negative isolates.
Antibiotics	Disc potency	Isolates (n=21)
	(μg)	S (%)	I (%)	R (%)
Amikacin	30	21 (100)	0 (0.0)	0 (0.0)
Gentamicin	10	19 (90.5)	0 (0.0)	2 (9.5)
Kanamycin	30	16 (76.2)	0 (0.0)	5 (23.8)
Streptomycin	10	11 (52.3)	0 (0.0)	10 (47.6)
Tobramycin	10	18 (85.7)	2 (9.5)	1 (4.8)
Ampicillin*	10	1 (7.15)	1 (7.15)	12 (85.7)
Amoxicillin/Clavulanic acid*	10/20	2 (10.5)	0 (0.0)	17 (89.5)
Ampicillin/Sulbactam	10/20	2 (9.5)	2 (9.5)	17 (81)
Cefazolin*	30	5 (27.8)	0 (0.0)	13 (72.2)
Cefaclor	30	5 (23.8)	0 (0.0)	16 (76.2)
Cefoxitin*	30	8 (40)	3 (15)	9 (45)
Cefuroxime	30	6 (28.6)	4 (19.0)	11 (52.4)
Cefixime	5	5 (23.8)	1 (4.8)	15 (71.4)
Cefotaxime*	30	10 (52.6)	1 (5.3)	8 (42.1)
Ceftazidime	30	13 (61.9)	3 (14.3)	4 (19.0)
Ceftriaxone*	30	10 (52.6)	3 (15.3)	6 (31.6)
Cefepime	30	18 (85.7)	1 (4.8)	2 (9.5)
Ertapenem*	10	17 (89.5)	0 (0.0)	2 (10.5)
Imipenem	10	20 (95.2)	0 (0.0)	1 (4.8)
Meropenem	10	16 (76.2)	1 (4.8)	4 (19)
Aztreonam	30	12 (57.1)	8 (38.1)	1 (4.8)
Chloramphenicol*	30	12 (63.2)	3 (15.8)	4 (21.0)
Ciprofloxacin	5	10 (47.6)	2 (9.5)	9 (42.9)
Colistin*	10	18 (90)	2 (10)	0 (0.0)
Doxycycline	30	8 (38.1)	0 (0.0)	13 (61.9)
Tetracycline*	30	7 (38.9)	1 (5.6)	10 (55.6)
Tigecycline*	15	10 (55.6)	8 (44.4)	0 (0)
Nalidixic Acid	30	4 (19.0)	4 (19.0)	13 (61.9)
Azithromycin	15	9 (42.9)	8 (38.1)	4 (19.0)
Zone diameters of inhibition were interpreted as susceptible (S), intermediate (I), or resistant (R) according to the CLSI M100 guidelines. *Antibiotics for which the isolates with intrinsic resistance. These were excluded from the analysis of resistance rate. IR: intrinsic resistance.

## Sheet: Table S3
Table S3. MBC results for total Gram-negative isolates.
Antibiotics	AMI	AUG2	FAZ	POD	TAZ	LEX	CHL	DOX	ENRO	GEN	IMI	MAR	ORB	P/T4	PRA	TET	SXT
	MBC (μg/ml)
EC002	<4	>8/4	>32	>8	>16	<0.25	8	2	0.5	2	<1	0.25	<1	<8/4	<0.25	<4	>4/76
EC003	<4	>8/4	>32	>8	>16	<0.25	<2	1	<0.12	1	<1	0.25	<1	<8/4	<0.25	<4	>4/76
EC004	<4	>8/4	>32	>8	<4	>16	>8	>8	>4	>8	<1	>4	>8	<8/4	>2	>16	>4/76
EC005	<4	>8/4	>32	>8	<4	>16	<2	8	>4	>8	<1	>4	>8	<8/4	2	>16	>4/76
EC019	8	>8/4	32	>8	>16	>16	8	>8	>4	>8	<1	>4	>8	>64/4	>2	>16	>4/76
EC023	<4	>8/4	>32	>8	16	<0.25	4	1	<0.12	2	<1	0.25	<1	<8/4	>2	<4	>4/76
EC025	<4	2/1	2	<1	<4	<0.25	>8	>1	<0.12	1	<1	<0.12	<1	<8/4	<0.25	<4	>4/76
EC026	<4	>8/4	>32	>8	<4	>16	<2	0.5	0.25	4	<1	0.5	2	<8/4	<0.25	<4	>4/76
EC029	<4	>8/4	>32	>8	>16	>16	32	8	>4	1	<1	>4	>8	32/4	>2	>16	>4/76
EC030	<4	>8/4	>32	>8	16	>16	4	1	0.25	1	<1	0.25	<1	<8/4	>2	<4	>4/76
EC031	<4	2/1	2	<1	<4	8	4	1	<0.12	1	<1	<0.12	<1	<8/4	<0.25	<4	>4/76
KP014	<4	8/4	4	<1	<4	8	>8	>8	<0.12	0.5	<1	<0.12	<1	<8/4	<0.25	>16	>4/76
KP015	<4	8/4	4	<1	<4	8	>8	>8	<0.12	0.5	<1	<0.12	<1	<8/4	<0.25	>16	>4/76
KP020	<4	>8/4	>32	>8	<4	>16	>32	>8	<0.12	0.5	<1	4	>8	<8/4	2	>16	>4/76
KP021	<4	>8/4	>32	>8	<4	>16	>32	>8	>4	0.5	<1	4	>8	<8/4	2	>16	>4/76
KP022	<4	>8/4	>32	>8	<4	>16	>32	>8	>4	0.5	<1	4	>8	4/16	>2	>16	>4/76
PA009	<4	>8/4	>32	>8	<4	>16	16	1	0.25	<0.25	<1	<0.12	<1	<8/4	<0.25	<4	>4/76
PA010	<4	>8/4	<1	>8	<4	>16	32	8	0.25	<0.25	<1	<0.12	<1	<8/4	<0.25	8	>4/76
PM028	<4	1/0.5	4	>8	>16	16	>32	>8	>4	4	<1	>4	>8	<8/4	>2	>16	>4/76
SF024	<4	2/1	2	<1	>16	8	<2	>1	>4	1	<1	<0.12	>8	<8/4	2	<4	>4/76
EH032	<4	>8/4	>32	4	>16	>16	8	>8	4	0.5	<1	2	8	<8/4	2	>16	>4/76

## Sheet: Table S4
Table S4. MBC results for total Gram-positive isolates
Antibiotics	SI017	SI027
	MBC (μg/mL)
AMP	<0.25	<0.25
FAZ	<2	<2
CHL	>32	>32
CLI	>4	>4
DOX	>0.5	>0.5
ENRO	0.5	1
GEN	<4	<4
MAR	<1	<1
MIN	>2	>2
NIT	<16	64
OXA+	<0.25	>2
PEN	<0.06	1
PRA	<0.25	<0.25
RIF	<1	<1
TET	>1	>1
SXT	>4/76	<2/38
VAN	<1	>16
